# Supplementary material for: Antibody Profile, Gene Expression and Serum Cytokines in At-Risk Infants before the Onset of Celiac Disease
Source: Int J Mol Sci. 2023 Apr 6;24(7):6836. doi: 10.3390/ijms24076836 (PMC10095049; doi:10.3390/ijms24076836)
Supplement: Supplementary file 1 [file ijms-24-06836-s001.zip]

Archive with 1 entries (1 files):
- ijms-1839481-supplementary.pdf
